# Supplementary material for: Short-Chain Sulfur Confined into Nitrogen-Doped Hollow Carbon Nanospheres for High-Capacity Potassium Storage
Source: Nanomaterials (Basel). 2024 Mar 20;14(6):550. doi: 10.3390/nano14060550 (PMC10976248; doi:10.3390/nano14060550)
Supplement: Supplementary file 1 [file nanomaterials-14-00550-s001.zip]

Archive with 1 entries (1 files):
- nanomaterials-2921185-supplementary.pdf
